# Supplementary material for: Neotropical peatland methane emissions along a vegetation and biogeochemical gradient
Source: PLoS One. 2017 Oct 20;12(10):e0187019. doi: 10.1371/journal.pone.0187019 (PMC5650183; doi:10.1371/journal.pone.0187019)
Supplement: S1 Table — (XLSX) [file pone.0187019.s001.xlsx]

## Sheet: Sheet1
Site	Methane flux	Porewater Methane
	mg CH4 m-2 h-1	µg CH4 (L H2O)-1
Intrabasin Flats	1.48002	2277.63
Intrabasin Flats	7.76584	274.861
Intrabasin Flats	5.24361	1375.85
Intrabasin Flats	4.90496	1782.02
Intrabasin Flats	5.92266
Intrabasin Flats	2.97932
Basin Interior	8.69489	2521.7
Basin Interior	17.7505	2535.77
Basin Interior	3.86452	1160.86
Basin Interior	23.8889	6846.36
Basin Interior	7.75449
Basin Interior	9.39633
Basin Periphery	13.4738	2571.06
Basin Periphery	8.79867	2876.72
Basin Periphery	25.39
Basin Periphery	20.9524
