# Supplementary material for: Neotropical peatland methane emissions along a vegetation and biogeochemical gradient
Source: PLoS One. 2017 Oct 20;12(10):e0187019. doi: 10.1371/journal.pone.0187019 (PMC5650183; doi:10.1371/journal.pone.0187019)
Supplement: S2 Table — (XLSX) [file pone.0187019.s002.xlsx]

## Sheet: Sheet1
Site	Rep	Depth	Total N	Total C	Total P	Extractable Nitrogen		Phenolics	Water pH	Salt pH
		cm	%	%	µg P g-1	µg NOx g-1	µg NH3 g-1	µg C g-1
Basin Periphery	1	0-4.4	2.29975	36.9432	1074.83	0.934308	1.57527	339.657	5.41	3.71
Basin Periphery	1	4.4-8.8	2.18875	35.035	1094.97	0.406082	0.676566	300.722	5.64	3.61
Basin Periphery	1	8.8-13.2	1.80755	39.0999	901.745	0.416504	0.473149	266.043	5.63	3.46
Basin Periphery	1	13.2-17.6	1.78212	33.535	698.285	0.0449136	0.300295	190.594	5.46	3.37
Basin Periphery	1	17.6-22	1.6984	33.7774	660.186	0.0476931	0.326865	211.077	5.29	3.25
Basin Periphery	1	22-26.4	1.76013	38.001	683.34	0.048445	0.275179	186.236	5.82	3.25
Basin Periphery	1	26.4-30.8	2.04223	43.295	632.443	0.300367	0.318957	214.465	5.56	3.38
Basin Periphery	1	30.8-35.2	1.93617	36.4948	703.106	0.0537101	0.302078	195.623	5.58	3.56
Basin Periphery	1	35.2-39.6	1.8701	40.9915	562.344	0.0566433	0.260947	221.753	5.63	3.58
Basin Periphery	1	39.6-44	1.82807	40.7489	471.738	0.265352	0.2721	179.763	5.48	3.57
Basin Periphery	2	0-4.625	2.38767	34.2733	1101.14	0.450915	0.853787	192.323	5.56	3.94
Basin Periphery	2	4.625-9.25	1.98206	30.2921	745.532	0.482346	1.15903	267.336	5.7	3.98
Basin Periphery	2	9.25-13.875	2.03602	32.2442	819.504	0.43826	1.00186	201.677	5.71	3.79
Basin Periphery	2	13.875-18.5	1.75977	36.4158	788.386	0.0851694	0.461317	218.635	5.66	3.32
Basin Periphery	2	18.5-23.125	1.89835	37.2149	1710.88	0.0554112	0.304483	198.705	5.62	3.34
Basin Periphery	2	23.125-27.75	1.81046	37.5102	725.852	0.0531415	0.379475	195.246	5.49	3.25
Basin Periphery	2	27.75-32.375	1.66732	37.6937	600.995	0.0500845	0.289052	145.166	5.49	3.32
Basin Periphery	2	32.375-37	1.77214	32.1886	616.112	0.196845	0.434224	209.076	5.46	3.32
Basin Periphery	3	0-5	1.67801	26.6402	943.208	0.410582	1.92008	213.713	5.71	3.93
Basin Periphery	3	5-10	1.54221	23.8176	882.229	0.338624	0.658526	199.817	5.79	3.92
Basin Periphery	3	10-15	1.47901	24.6635	988.665	0.151403	0.423332	150.252	5.82	3.8
Basin Periphery	3	15-20	1.42647	25.5017	926.281	0.266281	0.514884	207.619	5.84	3.54
Basin Periphery	3	20-25	1.5144	28.3088	816.827	0.193093	0.388139	219.498	5.74	3.61
Basin Periphery	3	25-30	1.51089	32.671	767.157	0.440665	0.525659	363.134	5.75	3.62
Basin Periphery	3	30-35	1.71904	37.8867	677.952	0.0519473	0.315779	265.884	5.68	3.54
Basin Periphery	3	35-40	1.63236	33.3158	859.728	0.059376	0.326264	233.326	5.63	3.52
Basin Interior	1	0-5	1.82652	46.8785	690.418	0.0253435	0.272633	205.882	5.55	3.46
Basin Interior	1	5-10	2.09654	45.9699	691.69	0.0436129	0.271059	192.99	5.45	3.43
Basin Interior	1	10-15	1.72293	30.1929	621.19	0.030368	0.300619	219.582	5.34	3.39
Basin Interior	1	15-20	2.32928	44.5721	758.082	0.0415852	0.28201	205.53	5.43	3.41
Basin Interior	1	20-25	2.56765	41.5846	780.654	0.0295675	0.241409	172.829	5.35	3.41
Basin Interior	1	25-30	2.3009	39.6164	793.724	0.0506925	0.28706	211.296	5.29	3.41
Basin Interior	1	30-35	2.03969	39.7548	798.562	0.0387437	0.260298	177.787	5.27	3.39
Basin Interior	1	35-40	2.15009	43.2023	1096.99	0.43472	0.484067	150.642	5.41	3.8
Basin Interior	2	0-5	2.33911	42.6189	868.68	0.393202	3.22358	283.668	5.51	3.78
Basin Interior	2	5-10	2.01091	45.2344	742.382	0.0154176	0.260264	184.98	5.55	3.62
Basin Interior	2	10-15	1.52603	46.322	706.61	0.0304165	0.32667	266.859	5.51	3.48
Basin Interior	2	15-20	2.51525	41.6105	760.797	0.064835	0.34358	255.82	5.52	3.57
Basin Interior	2	20-25	2.43392	43.7268	647.38	0.034471	0.313	316.523	5.41	3.46
Basin Interior	2	25-30	1.86068	46.2138	507.892	0.0303658	0.229984	253.227	5.34	3.39
Basin Interior	2	30-35	1.82835	47.1855	492.147	0.0353519	0.230188	276.289	5.25	3.41
Basin Interior	2	35-40	2.11399	46.0762	562.523	0.0374062	0.259331	318.891	5.21	3.38
Basin Interior	3	0-5	2.64733	40.4238	1396.93	1.58866	6.38251	179.823	5.73	4.28
Basin Interior	3	5-10	2.69986	41.2167	987.307	0.876855	2.74728	267.86	5.86	3.96
Basin Interior	3	10-15	2.57287	38.3427	1118.51	0.403337	0.514296	266.413	5.82	3.9
Basin Interior	3	15-20	2.52127	39.729	945.617	0.142371	0.447043	251.977	5.89	3.72
Basin Interior	3	20-25	2.01742	39.9684	833.611	0.0447624	0.243211	83.1383	5.89	3.66
Basin Interior	3	25-30	1.87757	35.8478	687.992	0.0354224	0.223245	227.729	5.73	3.58
Basin Interior	3	30-35	2.98036	51.6843	1184.27	0.0401068	0.251199	246.587	5.7	3.58
Basin Interior	4	0-5	2.39486	41.4041	916.215	0.381529	0.271306	188.6	5.45	3.67
Basin Interior	4	5-10	2.11494	45.7854	741.798	0.234623	0.224552	168.592	5.51	3.56
Basin Interior	4	10-15	2.208	36.9381	722.413	0.102919	0.220158	187.645	5.56	3.53
Basin Interior	4	15-20	2.2604	38.7326	728.962	0.0571972	0.242617	123.415	5.25	3.46
Basin Interior	4	20-25	2.02253	40.6069	735.569	0.115661	0.221371	139.433	5.25	3.48
Basin Interior	4	25-30	1.88048	43.009	768.306	0.0387052	0.206736	186.175	5.23	3.47
Basin Interior	4	30-35	1.70074	47.4371	703.361	0.734796	0.166427	106.776	5.11	3.42
Basin Interior	4	35-40	1.88798	43.4153	617.465	0.13287	0.217883	106.216	5.13	3.5
Intrabasin Flats	1	0-5	2.57878	41.0842	1128.07	0.0282537	0.137311	199.669	5.72	4.14
Intrabasin Flats	1	5-10	2.12395	44.1743	818.544	0.028817	0.16936	201.701	5.85	3.99
Intrabasin Flats	1	10-15	1.83055	44.5514	745.925	0.0824072	0.200242	277.35	5.86	4.01
Intrabasin Flats	1	15-20	2.05807	43.9046	1613.22	0.0789497	0.194912	327.329	5.85	3.96
Intrabasin Flats	1	20-25	2.52524	37.1587	1340.11	0.103759	0.238805	248.996	5.82	3.93
Intrabasin Flats	1	25-30	2.56305	41.2919	1065.83	0.040962	0.214032	299.043	6.52	3.9
Intrabasin Flats	2	0-10	2.36222	44.3402	925.174	0.13072	0.563048	357.44	6.7	3.99
Intrabasin Flats	2	10-20	2.28374	45.1806	855.676	1.08897	3.28684	999.325	6.29	3.9
Intrabasin Flats	2	20-30	1.8451	45.5315	1198.28	0.386346	0.679812	296.239	5.8	3.73
Intrabasin Flats	2	30-40	2.35855	36.237	1137.93	0.0569195	0.473162	492.862	5.84	3.91
Intrabasin Flats	3	0-10	2.37392	38.522	1392.2	0.113543	0.305733	270.594	5.71	3.95
Intrabasin Flats	3	10-20	2.2755	39.5068	1139.11	0.142718	0.242403	290.295	5.76	3.96
Intrabasin Flats	3	20-30	2.82443	40.8674	911.062	0.0480079	0.218915	337.844	5.71	3.99
Intrabasin Flats	3	30-40	2.17939	43.0951	869.764	0.132981	0.271693	321.241	5.64	3.91
Intrabasin Flats	3	40-50	2.27248	42.0685	847.979	0.0261387	0.198201	160.207	5.51	3.71
